# Supplementary material for: Application Potential of Trichoderma in the Degradation of Phenolic Acid-Modified Chitosan
Source: Foods. 2023 Oct 5;12(19):3669. doi: 10.3390/foods12193669 (PMC10572696; doi:10.3390/foods12193669)
Supplement: Supplementary file 1 [file foods-12-03669-s001.zip]

Archive with 1 entries (1 files):
- foods-2621886-supplementary.pdf
